# Supplementary material for: Maximizing the Use of Ivermectin Transethosomal Cream in the Treatment of Scabies
Source: Pharmaceutics. 2024 Aug 1;16(8):1026. doi: 10.3390/pharmaceutics16081026 (PMC11360360; doi:10.3390/pharmaceutics16081026)
Supplement: Supplementary file 1 [file pharmaceutics-16-01026-s001.zip]

Archive with 1 entries (1 files):
- pharmaceutics-3095526-supplementary.pdf
